# Supplementary material for: Genome-wide chromatin interaction map for Trypanosoma cruzi
Source: Nat Microbiol. 2023 Oct 12;8(11):2103–14. doi: 10.1038/s41564-023-01483-y (PMC10627812; doi:10.1038/s41564-023-01483-y)
Supplement: Supplementary file 3 — Statistical source data and agarose gel. [file 41564_2023_1483_MOESM3_ESM.zip]

Archive with 6 entries (6 files):
- Source_Data_Extened_Data_Fig2.xls
- Source_Data_Fig1.xls
- Source_Data_Fig2.xls
- Source_Data_Fig3.xls
- Source_Data_Fig4.xls
- uncropped_agarose_gels.pdf
