# Supplementary material for: Genome-wide chromatin interaction map for Trypanosoma cruzi
Source: Nat Microbiol. 2023 Oct 12;8(11):2103–14. doi: 10.1038/s41564-023-01483-y (PMC10627812; doi:10.1038/s41564-023-01483-y)
Supplement: Supplementary file 3 — Statistical source data and agarose gel. [file 41564_2023_1483_MOESM3_ESM.zip › Source_Data_Extened_Data_Fig2.xls]

## Sheet: Sheet1
scaffold_clasification	.y.	group1	group2	n1	n2	statistic	df	p
Disruptive	scaf…	A	E	8	8	-417	13.5	6.83e-1
Disruptive	scaf…	A	T	8	8	-4.84	11.5	4.59e-4
Disruptive	scaf…	E	T	8	8	-4.24	12.8	9.92e-4
scaffold_clasification	.y.	n	statistic	df	p	method
Core	scaffold_expression	72	3.95	2	139	Kruskal-Wallis rank sum test
Disruptive	scaffold_expression	24	13.0	2	0.00153	Kruskal-Wallis rank sum test
