# Supplementary material for: Genome-wide chromatin interaction map for Trypanosoma cruzi
Source: Nat Microbiol. 2023 Oct 12;8(11):2103–14. doi: 10.1038/s41564-023-01483-y (PMC10627812; doi:10.1038/s41564-023-01483-y)
Supplement: Supplementary file 3 — Statistical source data and agarose gel. [file 41564_2023_1483_MOESM3_ESM.zip › Source_Data_Fig1.xls]

## Sheet: Fig.1b
Chromosome	Start	End	Length	Compartment
TcBrA4_Chr1	605000	640000	35000	D
TcBrA4_Chr1	640000	1060000	420000	C
TcBrA4_Chr1	1060000	1320000	260000	C		.y.	group1	group2	n1	n2	statistic	p	myformatted.p
TcBrA4_Chr1	1320000	1455000	135000	C		1 Length	C	D	25	24	491	0.000137	p = 1.37e-04
TcBrA4_Chr2	80000	160000	80000	D
TcBrA4_Chr2	160000	365000	205000	C
TcBrA4_Chr2	365000	425000	60000	D
TcBrA4_Chr2	720000	850000	130000	D
TcBrA4_Chr2	850000	1140000	290000	D
TcBrA4_Chr2	1140000	1460000	320000	D
TcBrA4_Chr2	1460000	1545000	85000	D
TcBrA4_Chr2	1545000	1665000	120000	D
TcBrA4_Chr2	1665000	1820000	155000	D
TcBrA4_Chr3	145000	180000	35000	C
TcBrA4_Chr3	180000	410000	230000	C
TcBrA4_Chr3	410000	525000	115000	D
TcBrA4_Chr3	525000	610000	85000	D
TcBrA4_Chr3	610000	1625000	1015000	C
TcBrA4_Chr4	55000	485000	430000	C
TcBrA4_Chr4	485000	750000	265000	C
TcBrA4_Chr4	750000	850000	100000	C
TcBrA4_Chr4	850000	1150000	300000	C
TcBrA4_Chr4	1150000	1460000	310000	C
TcBrA4_Chr5	1110000	1320000	210000	C
TcBrA4_Chr6	245000	315000	70000	D
TcBrA4_Chr6	315000	430000	115000	C
TcBrA4_Chr6	430000	485000	55000	D
TcBrA4_Chr6	485000	525000	40000	D
TcBrA4_Chr6	525000	645000	120000	D
TcBrA4_Chr6	645000	780000	135000	D
TcBrA4_Chr6	870000	980000	110000	C
TcBrA4_Chr6	980000	1080000	100000	C
TcBrA4_Chr9	55000	175000	120000	D
TcBrA4_Chr9	175000	235000	60000	D
TcBrA4_Chr9	710000	795000	85000	D
TcBrA4_Chr9	795000	900000	105000	D
TcBrA4_Chr9	900000	1020000	120000	D
TcBrA4_Chr10	105000	310000	205000	C
TcBrA4_Chr10	310000	575000	265000	C
TcBrA4_Chr11	950000	1010000	60000	D
TcBrA4_Chr14	725000	925000	200000	C
TcBrA4_Chr15	70000	880000	810000	C
TcBrA4_Chr16	780000	810000	30000	D
TcBrA4_Chr16	810000	875000	65000	C
TcBrA4_Chr18	115000	805000	690000	C
TcBrA4_Chr19	285000	625000	340000	C
TcBrA4_Chr19	625000	695000	70000	D
TcBrA4_Chr28	95000	225000	130000	C
TcBrA4_Chr28	225000	490000	265000	C
