# Supplementary material for: Genome-wide chromatin interaction map for Trypanosoma cruzi
Source: Nat Microbiol. 2023 Oct 12;8(11):2103–14. doi: 10.1038/s41564-023-01483-y (PMC10627812; doi:10.1038/s41564-023-01483-y)
Supplement: Supplementary file 3 — Statistical source data and agarose gel. [file 41564_2023_1483_MOESM3_ESM.zip › Source_Data_Fig2.xls]

## Sheet: Fig2b
stage	.y.	group1	group2	n1	n2	statistic	df	p	myformatted.p
A	scaffold expression	Core	Disru…	24	8	15.6	29.8	6.70e-16	p = 6.70e-16
E	scaffold expression	Core	Disru…	24	8	14.7	29.8	3.12e-15	p = 3.12e-15
T	scaffold expression	Core	Disru…	24	8	11.6	27.3	4.49e-12	p = 4.49e-12
scaffold_clasification	scaffold_expression	stage
Disruptive	9	A
Core	68	A
Disruptive	8	A
Core	52	A
Disruptive	5	A
Core	73	A
Core	65	A
Core	53	A
Core	53	A
Core	65	A
Core	69	A
Core	56	A
Disruptive	8	A
Core	28	A
Core	51	A
Core	71	A
Core	70	A
Core	48	A
Core	44	A
Core	67	A
Core	49	A
Core	38	A
Core	28	A
Core	52	A
Core	41	A
Disruptive	8	A
Core	45	A
Core	65	A
Disruptive	7	A
Disruptive	3	A
Disruptive	16	A
Core	61	A
Disruptive	11	E
Core	80	E
Disruptive	9	E
Core	58	E
Disruptive	6	E
Core	84	E
Core	77	E
Core	60	E
Core	60	E
Core	72	E
Core	80	E
Core	61	E
Disruptive	8	E
Core	29	E
Core	60	E
Core	81	E
Core	69	E
Core	52	E
Core	50	E
Core	79	E
Core	59	E
Core	41	E
Core	29	E
Core	63	E
Core	47	E
Disruptive	7	E
Core	49	E
Core	74	E
Disruptive	7	E
Disruptive	4	E
Disruptive	19	E
Core	73	E
Disruptive	20	T
Core	76	T
Disruptive	14	T
Core	64	T
Disruptive	19	T
Core	76	T
Core	75	T
Core	57	T
Core	62	T
Core	64	T
Core	84	T
Core	85	T
Disruptive	17	T
Core	38	T
Core	65	T
Core	88	T
Core	64	T
Core	59	T
Core	45	T
Core	60	T
Core	63	T
Core	52	T
Core	34	T
Core	55	T
Core	50	T
Disruptive	26	T
Core	50	T
Core	79	T
Disruptive	27	T
Disruptive	12	T
Disruptive	29	T
Core	66	T

## Sheet: Fig2c
Mousetrap 3.2.1
# The bimodality coefficient is obtained as 0.6784646. If this value is larger than 0.555 (stated in Pfister et al., 2013), it indicates bimodality of data.

## Sheet: Fig2e
stage	.y.	group1	group2	n1	n2	statistic	df	p	myformatted.p
C	scaffold expression	Core	Disru…	24	8	9.51	13.7	2.13e-7	p = 2.13e-07
N	scaffold expression	Core	Disru…	24	8	10.5	29.5	1.97e-11	p = 1.97e-11
W	scaffold expression	Core	Disru…	24	8	9.67	20.4	4.71e-9	p = 4.71e-09
scaffold_clasification	scaffold_expression	stage
Disruptive	3	C
Core	227	C
Disruptive	2	C
Core	16	C
Disruptive	1	C
Core	20	C
Core	18	C
Core	16	C
Core	13	C
Core	20	C
Core	18	C
Core	19	C
Disruptive	2	C
Core	9	C
Core	16	C
Core	21	C
Core	24	C
Core	14	C
Core	12	C
Core	14	C
Core	15	C
Core	14	C
Core	10	C
Core	14	C
Core	12	C
Disruptive	2	C
Core	10	C
Core	16	C
Disruptive	2	C
Disruptive	1	C
Disruptive	5	C
Core	14	C
Disruptive	3	N
Core	439	N
Disruptive	2	N
Core	15	N
Disruptive	2	N
Core	17	N
Core	17	N
Core	14	N
Core	14	N
Core	15	N
Core	17	N
Core	18	N
Disruptive	2	N
Core	9	N
Core	16	N
Core	18	N
Core	27	N
Core	14	N
Core	11	N
Core	14	N
Core	14	N
Core	12	N
Core	9	N
Core	14	N
Core	12	N
Disruptive	3	N
Core	11	N
Core	14	N
Disruptive	3	N
Disruptive	2	N
Disruptive	4	N
Core	15	N
Disruptive	2	W
Core	382	W
Disruptive	2	W
Core	13	W
Disruptive	1	W
Core	16	W
Core	16	W
Core	14	W
Core	11	W
Core	17	W
Core	16	W
Core	17	W
Disruptive	2	W
Core	8	W
Core	14	W
Core	18	W
Core	21	W
Core	12	W
Core	10	W
Core	13	W
Core	13	W
Core	12	W
Core	8	W
Core	12	W
Core	11	W
Disruptive	2	W
Core	9	W
Core	14	W
Disruptive	2	W
Disruptive	1	W
Disruptive	4	W
Core	12	W

## Sheet: Fig2f
SLA sites in core compartment
		Processed transcripts		.y.	group1	group2	p	p.adj	p.format	p.signif	method
				value	E	T	797	0.8	0.8	ns	Wilcoxon
		Unprocessed transcripts		.y.	group1	group2	p	p.adj	p.format	p.signif	method
				value	E	T	358	0.36	0.36	ns	Wilcoxon
SLA sites in disruptive compartment
		Processed transcripts		.y.	group1	group2	p	p.adj	p.format	p.signif	method
				value	E	T	148	0.15	0.15	ns	Wilcoxon
		Unprocessed transcripts		.y.	group1	group2	p	p.adj	p.format	p.signif	method
				value	E	T	0.000889	0.00089	0.00089	***	Wilcoxon
SLA sites in core compartment							SLA sites in disruptive compartment
stage	state	group	value	region	compartment		stage	state	group	value	region	compartment
E	P	a	0.42	SLA_region_1798	C		E	P	a	0.02	SLA_region_465	D
E	P	a	0.25	SLA_region_1798	C		E	P	a	0	SLA_region_465	D
E	U	b	1.02	SLA_region_1798	C		E	U	b	0.04	SLA_region_465	D
E	U	b	0.98	SLA_region_1798	C		E	U	b	0.03	SLA_region_465	D
T	P	c	0.21	SLA_region_1798	C		T	P	c	0.06	SLA_region_465	D
T	P	c	0.36	SLA_region_1798	C		T	P	c	0.03	SLA_region_465	D
T	U	d	0.39	SLA_region_1798	C		T	U	d	0.08	SLA_region_465	D
T	U	d	1.1	SLA_region_1798	C		T	U	d	0.13	SLA_region_465	D
E	P	a	1.03	SLA_region_2360	C		E	P	a	0.01	SLA_region_1104	D
E	P	a	1.17	SLA_region_2360	C		E	P	a	0.03	SLA_region_1104	D
E	U	b	2.27	SLA_region_2360	C		E	U	b	0.1	SLA_region_1104	D
E	U	b	2.1	SLA_region_2360	C		E	U	b	0.06	SLA_region_1104	D
T	P	c	0.75	SLA_region_2360	C		T	P	c	0.3	SLA_region_1104	D
T	P	c	1.63	SLA_region_2360	C		T	P	c	0.37	SLA_region_1104	D
T	U	d	1.81	SLA_region_2360	C		T	U	d	0.18	SLA_region_1104	D
T	U	d	3.16	SLA_region_2360	C		T	U	d	0.23	SLA_region_1104	D
E	P	a	0.2	SLA_region_710	C		E	P	a	0.04	SLA_region_1439	D
E	P	a	0.27	SLA_region_710	C		E	P	a	0.12	SLA_region_1439	D
E	U	b	2.33	SLA_region_710	C		E	U	b	0.11	SLA_region_1439	D
E	U	b	1.74	SLA_region_710	C		E	U	b	0.1	SLA_region_1439	D
T	P	c	0.26	SLA_region_710	C		T	P	c	0.14	SLA_region_1439	D
T	P	c	0.4	SLA_region_710	C		T	P	c	0.14	SLA_region_1439	D
T	U	d	1.65	SLA_region_710	C		T	U	d	0.2	SLA_region_1439	D
T	U	d	3.61	SLA_region_710	C		T	U	d	0.43	SLA_region_1439	D
E	P	a	0.3	SLA_region_2565	C		E	P	a	0.12	SLA_region_1441	D
E	P	a	0.3	SLA_region_2565	C		E	P	a	0.17	SLA_region_1441	D
E	U	b	1.3	SLA_region_2565	C		E	U	b	0.14	SLA_region_1441	D
E	U	b	0.99	SLA_region_2565	C		E	U	b	0.17	SLA_region_1441	D
T	P	c	0.42	SLA_region_2565	C		T	P	c	0.11	SLA_region_1441	D
T	P	c	0.35	SLA_region_2565	C		T	P	c	0.1	SLA_region_1441	D
T	U	d	0.82	SLA_region_2565	C		T	U	d	0.25	SLA_region_1441	D
T	U	d	1.22	SLA_region_2565	C		T	U	d	0.44	SLA_region_1441	D
E	P	a	0.46	SLA_region_1641	C		E	P	a	0.1	SLA_region_2894	D
E	P	a	0.59	SLA_region_1641	C		E	P	a	0.09	SLA_region_2894	D
E	U	b	1.43	SLA_region_1641	C		E	U	b	0.03	SLA_region_2894	D
E	U	b	1.68	SLA_region_1641	C		E	U	b	0.06	SLA_region_2894	D
T	P	c	0.39	SLA_region_1641	C		T	P	c	0.04	SLA_region_2894	D
T	P	c	0.51	SLA_region_1641	C		T	P	c	0.08	SLA_region_2894	D
T	U	d	1.12	SLA_region_1641	C		T	U	d	0.08	SLA_region_2894	D
T	U	d	1.68	SLA_region_1641	C		T	U	d	0.26	SLA_region_2894	D
E	P	a	0.09	SLA_region_1671	C		E	P	a	0.05	SLA_region_2896	D
E	P	a	0.09	SLA_region_1671	C		E	P	a	0.02	SLA_region_2896	D
E	U	b	0.72	SLA_region_1671	C		E	U	b	0.04	SLA_region_2896	D
E	U	b	1.03	SLA_region_1671	C		E	U	b	0.07	SLA_region_2896	D
T	P	c	0.08	SLA_region_1671	C		T	P	c	0.03	SLA_region_2896	D
T	P	c	0.23	SLA_region_1671	C		T	P	c	0.04	SLA_region_2896	D
T	U	d	0.45	SLA_region_1671	C		T	U	d	0.12	SLA_region_2896	D
T	U	d	0.93	SLA_region_1671	C		T	U	d	0.22	SLA_region_2896	D
E	P	a	0.74	SLA_region_716	C
E	P	a	0.6	SLA_region_716	C
E	U	b	0.52	SLA_region_716	C
E	U	b	0.42	SLA_region_716	C
T	P	c	0.55	SLA_region_716	C
T	P	c	0.76	SLA_region_716	C
T	U	d	0.96	SLA_region_716	C
T	U	d	1.77	SLA_region_716	C
E	P	a	0.14	SLA_region_341	C
E	P	a	0.05	SLA_region_341	C
E	U	b	0.51	SLA_region_341	C
E	U	b	0.53	SLA_region_341	C
T	P	c	0.08	SLA_region_341	C
T	P	c	0.19	SLA_region_341	C
T	U	d	0.9	SLA_region_341	C
T	U	d	1.52	SLA_region_341	C
E	P	a	0.24	SLA_region_2081	C
E	P	a	0.28	SLA_region_2081	C
E	U	b	0.97	SLA_region_2081	C
E	U	b	0.87	SLA_region_2081	C
T	P	c	0.25	SLA_region_2081	C
T	P	c	0.21	SLA_region_2081	C
T	U	d	0.5	SLA_region_2081	C
T	U	d	2.12	SLA_region_2081	C
E	P	a	0.24	SLA_region_1474	C
E	P	a	0.19	SLA_region_1474	C
E	U	b	0.3	SLA_region_1474	C
E	U	b	0.2	SLA_region_1474	C
T	P	c	0.14	SLA_region_1474	C
T	P	c	0.35	SLA_region_1474	C
T	U	d	0.65	SLA_region_1474	C
T	U	d	1.21	SLA_region_1474	C
