# Supplementary material for: Genome-wide chromatin interaction map for Trypanosoma cruzi
Source: Nat Microbiol. 2023 Oct 12;8(11):2103–14. doi: 10.1038/s41564-023-01483-y (PMC10627812; doi:10.1038/s41564-023-01483-y)
Supplement: Supplementary file 3 — Statistical source data and agarose gel. [file 41564_2023_1483_MOESM3_ESM.zip › Source_Data_Fig3.xls]

## Sheet: 3a
stage	.y.	group1	group2	n1	n2	statistic	p	myformatted.p
epi	densities	core	disr	90	57	5117	3.53e-24	p = 3.53e-24
tri	densities	core	disr	90	57	5112	4.33e-24	p = 4.33e-24
densities	comp	sample	stage
0.00472562110645057	core	epi1	epi
0.00570364471095287	core	epi1	epi
0.00463103973418247	core	epi1	epi
0.00557217052792499	core	epi1	epi
0.00477212359499977	core	epi1	epi
0.00540099104133023	core	epi1	epi
0.00556357484830474	core	epi1	epi
0.00535205410760368	core	epi1	epi
0.0053547923896135	core	epi1	epi
0.00551643950649183	core	epi1	epi
0.00531257358135154	core	epi1	epi
0.00550974639989296	core	epi1	epi
0.00572134918510491	core	epi1	epi
0.00559594469614489	core	epi1	epi
0.00435679223910076	core	epi1	epi
0.00505582699267746	core	epi1	epi
0.00529990243690528	core	epi1	epi
0.00550461052060955	core	epi1	epi
0.00578418022052536	core	epi1	epi
0.00561497777053345	core	epi1	epi
0.00540206822040438	core	epi1	epi
0.00563422805718961	core	epi1	epi
0.00568253387781638	core	epi1	epi
0.005407597674733	core	epi1	epi
0.00531664235321174	core	epi1	epi
0.00484319494552981	core	epi1	epi
0.00510857178538535	core	epi1	epi
0.00553133458207051	core	epi1	epi
0.00491713713349117	core	epi1	epi
0.00546434447154933	core	epi1	epi
0.00465612667841453	core	epi2	epi
0.00564586651675568	core	epi2	epi
0.00458258341409387	core	epi2	epi
0.00550750112111308	core	epi2	epi
0.0046070501373111	core	epi2	epi
0.00551028804057498	core	epi2	epi
0.00566154810813635	core	epi2	epi
0.00524197986864474	core	epi2	epi
0.00532802630004472	core	epi2	epi
0.00554389251340353	core	epi2	epi
0.00528682010831175	core	epi2	epi
0.00535597674683324	core	epi2	epi
0.0055777169879893	core	epi2	epi
0.00546716772614992	core	epi2	epi
0.00447297336547678	core	epi2	epi
0.00496100787356497	core	epi2	epi
0.005093553776452	core	epi2	epi
0.00546277111480187	core	epi2	epi
0.00561093424290576	core	epi2	epi
0.00555502472126516	core	epi2	epi
0.00524772341410712	core	epi2	epi
0.00549544197280767	core	epi2	epi
0.0056581540399423	core	epi2	epi
0.00521629115322122	core	epi2	epi
0.00518586828345505	core	epi2	epi
0.00474486875975383	core	epi2	epi
0.00495636834792925	core	epi2	epi
0.00548271255351317	core	epi2	epi
0.00482607903842652	core	epi2	epi
0.00537357462982924	core	epi2	epi
0.00485964607480579	core	epi3	epi
0.00574346481776445	core	epi3	epi
0.0046379620656237	core	epi3	epi
0.00563259931789678	core	epi3	epi
0.00496721040863184	core	epi3	epi
0.00560607642193554	core	epi3	epi
0.00573078254508403	core	epi3	epi
0.00550371194794712	core	epi3	epi
0.00545398436860369	core	epi3	epi
0.00568600219624055	core	epi3	epi
0.00559586178478926	core	epi3	epi
0.00562756990028937	core	epi3	epi
0.00604560975132044	core	epi3	epi
0.00574618449447235	core	epi3	epi
0.00451654128786779	core	epi3	epi
0.00505224891271095	core	epi3	epi
0.00528180167721639	core	epi3	epi
0.00570289292204591	core	epi3	epi
0.00567240862206111	core	epi3	epi
0.00562434543448162	core	epi3	epi
0.00557230146264402	core	epi3	epi
0.00586066851065488	core	epi3	epi
0.00570894536884663	core	epi3	epi
0.00547136651523693	core	epi3	epi
0.00555113378863754	core	epi3	epi
0.00480537718176982	core	epi3	epi
0.00524126196162912	core	epi3	epi
0.00564478598203763	core	epi3	epi
0.00500819522855582	core	epi3	epi
0.00555511431326942	core	epi3	epi
0.00478518775905289	core	tri1	tri
0.00577703863331147	core	tri1	tri
0.00449259310535788	core	tri1	tri
0.00559973453738581	core	tri1	tri
0.00474211023905638	core	tri1	tri
0.00544151689498278	core	tri1	tri
0.00558055688000888	core	tri1	tri
0.00530557831782102	core	tri1	tri
0.00536266476889843	core	tri1	tri
0.00569730637555713	core	tri1	tri
0.00536775959500824	core	tri1	tri
0.00543386007760375	core	tri1	tri
0.00570611546722901	core	tri1	tri
0.00565643084871828	core	tri1	tri
0.00429870167591275	core	tri1	tri
0.00502362427297888	core	tri1	tri
0.00519672810667864	core	tri1	tri
0.00556827918162122	core	tri1	tri
0.00565936860224028	core	tri1	tri
0.00560935717216455	core	tri1	tri
0.0054406544219787	core	tri1	tri
0.00565370680587479	core	tri1	tri
0.00565205908047378	core	tri1	tri
0.00527240773286467	core	tri1	tri
0.00538428411343072	core	tri1	tri
0.00480033481326849	core	tri1	tri
0.00504222669726346	core	tri1	tri
0.00545492853719469	core	tri1	tri
0.00477144418138773	core	tri1	tri
0.00547342145572134	core	tri1	tri
0.00468591000471569	core	tri2	tri
0.00565445516724445	core	tri2	tri
0.00449951543679911	core	tri2	tri
0.00558171191581527	core	tri2	tri
0.00472710356108468	core	tri2	tri
0.0053592371315064	core	tri2	tri
0.00548780886070162	core	tri2	tri
0.00533737754240916	core	tri2	tri
0.005293387831191	core	tri2	tri
0.00548575673406111	core	tri2	tri
0.00524267129738639	core	tri2	tri
0.00538393486557137	core	tri2	tri
0.00563212312326036	core	tri2	tri
0.00557643303402444	core	tri2	tri
0.00438583752069476	core	tri2	tri
0.00493059419384964	core	tri2	tri
0.00520758856249197	core	tri2	tri
0.00549733410220821	core	tri2	tri
0.0056705457620867	core	tri2	tri
0.00562434543448162	core	tri2	tri
0.00535667268914048	core	tri2	tri
0.0055173555650785	core	tri2	tri
0.0056358058552244	core	tri2	tri
0.00520863889236075	core	tri2	tri
0.00540006719081515	core	tri2	tri
0.00479781362901782	core	tri2	tri
0.00526467787508391	core	tri2	tri
0.00544566719842187	core	tri2	tri
0.00464396284829721	core	tri2	tri
0.0054348442729903	core	tri2	tri
0.00484971829937207	core	tri3	tri
0.00562088135169743	core	tri3	tri
0.00461027273985878	core	tri3	tri
0.00564108055157703	core	tri3	tri
0.00466707684919789	core	tri3	tri
0.00532853572722416	core	tri3	tri
0.00554006126594515	core	tri3	tri
0.00524687205704292	core	tri3	tri
0.00527921754847811	core	tri3	tri
0.00537271494089529	core	tri3	tri
0.00543398281139628	core	tri3	tri
0.00546980623026706	core	tri3	tri
0.00563212312326036	core	tri3	tri
0.00563691918659783	core	tri3	tri
0.00442940544308577	core	tri3	tri
0.00510592011220859	core	tri3	tri
0.0053270535764386	core	tri3	tri
0.00546459021940221	core	tri3	tri
0.00568731150185634	core	tri3	tri
0.00554190999173772	core	tri3	tri
0.00532035626412936	core	tri3	tri
0.00553439947017804	core	tri3	tri
0.00554641311635278	core	tri3	tri
0.00517037758805839	core	tri3	tri
0.00538428411343072	core	tri3	tri
0.0047549534967565	core	tri3	tri
0.00511247443762781	core	tri3	tri
0.00547113588004714	core	tri3	tri
0.00462575122928428	core	tri3	tri
0.00539626709025926	core	tri3	tri
0.00331068733636126	disr	epi1	epi
0.00308915609242533	disr	epi1	epi
0.00362440562332024	disr	epi1	epi
0.00356795748536562	disr	epi1	epi
0.00275770877880555	disr	epi1	epi
0.00286579212916246	disr	epi1	epi
0.00288054428570122	disr	epi1	epi
0.00341145997852044	disr	epi1	epi
0.00426346392837381	disr	epi1	epi
0.0033166825085445	disr	epi1	epi
0.00345273185743585	disr	epi1	epi
0.00392856684340938	disr	epi1	epi
0.00339414015116171	disr	epi1	epi
0.00415150427963713	disr	epi1	epi
0.0048064375815572	disr	epi1	epi
0.00307721145284994	disr	epi1	epi
0.00319143664205362	disr	epi1	epi
0.00318060689418035	disr	epi1	epi
0.00343021974925324	disr	epi1	epi
0.0031174888910894	disr	epi2	epi
0.00300603978500582	disr	epi2	epi
0.00345273782450752	disr	epi2	epi
0.00335289285433073	disr	epi2	epi
0.00266538807454748	disr	epi2	epi
0.00280524722502523	disr	epi2	epi
0.00276776107028223	disr	epi2	epi
0.00322193442415819	disr	epi2	epi
0.00416368073005016	disr	epi2	epi
0.00305377474872085	disr	epi2	epi
0.00331478487370751	disr	epi2	epi
0.00380018230604306	disr	epi2	epi
0.0032425118969861	disr	epi2	epi
0.00391573983906514	disr	epi2	epi
0.00437146585471944	disr	epi2	epi
0.00292100782580171	disr	epi2	epi
0.00289409782447098	disr	epi2	epi
0.00270781397747786	disr	epi2	epi
0.00315098602806683	disr	epi2	epi
0.00282526758677138	disr	epi3	epi
0.00214717127500416	disr	epi3	epi
0.00324784400011814	disr	epi3	epi
0.00312490084110249	disr	epi3	epi
0.00237651361283675	disr	epi3	epi
0.00234106962663976	disr	epi3	epi
0.00225261611336847	disr	epi3	epi
0.0027060037483943	disr	epi3	epi
0.00360126633949873	disr	epi3	epi
0.0027908669888972	disr	epi3	epi
0.00301251868877335	disr	epi3	epi
0.00346638250889063	disr	epi3	epi
0.00289260054119623	disr	epi3	epi
0.00340320844651735	disr	epi3	epi
0.00406698564593301	disr	epi3	epi
0.00274918383604867	disr	epi3	epi
0.00249269042073443	disr	epi3	epi
0.00244992693200378	disr	epi3	epi
0.00299727939255138	disr	epi3	epi
0.00309394499453297	disr	tri1	tri
0.00283980717016679	disr	tri1	tri
0.00341766590862105	disr	tri1	tri
0.00334114068870041	disr	tri1	tri
0.00260880441709899	disr	tri1	tri
0.00248234106962664	disr	tri1	tri
0.0025482910294669	disr	tri1	tri
0.00305346726472508	disr	tri1	tri
0.0040094703326409	disr	tri1	tri
0.00315489311788379	disr	tri1	tri
0.00330464171313925	disr	tri1	tri
0.00371031312988664	disr	tri1	tri
0.00299757394793319	disr	tri1	tri
0.00377223104915176	disr	tri1	tri
0.00437146585471944	disr	tri1	tri
0.002983489276621	disr	tri1	tri
0.00290896476535012	disr	tri1	tri
0.00270781397747786	disr	tri1	tri
0.00323552467760033	disr	tri1	tri
0.0032912982450795	disr	tri2	tri
0.00314456696403834	disr	tri2	tri
0.00353949466906879	disr	tri2	tri
0.00353857707128981	disr	tri2	tri
0.00275473069157142	disr	tri2	tri
0.00308779011099899	disr	tri2	tri
0.00289578526075784	disr	tri2	tri
0.00342198917598501	disr	tri2	tri
0.00411832473081214	disr	tri2	tri
0.00313466944405121	disr	tri2	tri
0.00345273185743585	disr	tri2	tri
0.00391572838967275	disr	tri2	tri
0.00341746757488103	disr	tri2	tri
0.00410025114038235	disr	tri2	tri
0.00469769464984776	disr	tri2	tri
0.00301473000203065	disr	tri2	tri
0.00309232370285941	disr	tri2	tri
0.00300868219719763	disr	tri2	tri
0.00340460197666733	disr	tri2	tri
0.0033065325310866	disr	tri3	tri
0.00304759793871558	disr	tri3	tri
0.00357548953011016	disr	tri3	tri
0.00354680358723104	disr	tri3	tri
0.00282322669795644	disr	tri3	tri
0.00294651866801211	disr	tri3	tri
0.0029415081859277	disr	tri3	tri
0.00340093078105587	disr	tri3	tri
0.00419996552944058	disr	tri3	tri
0.00329645883471191	disr	tri3	tri
0.00342230237573107	disr	tri3	tri
0.00397992065835591	disr	tri3	tri
0.00338247643930204	disr	tri3	tri
0.00394649172261801	disr	tri3	tri
0.0046324488908221	disr	tri3	tri
0.00303035036473547	disr	tri3	tri
0.00317656970117449	disr	tri3	tri
0.00296570102295195	disr	tri3	tri
0.00337129887230565	disr	tri3	tri

## Sheet: 3b
Spearman corr. coeff r = 0.7626817			Spearman corr. coeff r = 0.7938955
Epimatigotes			Trypomastigotes
NucleosomesDensity	Percentage_of_disruptive_genes		NucleosomesDensity	Percentage_of_disruptive_genes
0.837181044957473	56.8		0.923450789793439	56.8
0.326681448632668	2.8		0.361419068736142	2.8
0.846091205211726	68.5		0.921824104234528	68.5
0.330858960763521	0.5		0.374337221633086	0.5
0.934640522875817	57.2		1.01960784313725	57.2
0.346437346437346	1.2		0.341523341523342	1.2
0.272845953002611	0.6		0.315926892950392	0.6
0.452348993288591	22.6		0.543624161073825	22.6
0.338686131386861	6.7		0.351824817518248	6.7
0.368336025848142	1.7		0.381260096930533	1.7
0.511666666666667	35.1		0.561666666666667	35.1
0.48489932885906	7.8		0.523489932885906	7.8
0.284210526315789	8.3		0.368421052631579	8.3
0.298932384341637	4.6		0.398576512455516	4.6
0.830960854092527	65.9		0.903914590747331	65.9
0.443649373881932	5.6		0.516994633273703	5.6
0.393115942028986	1.9		0.434782608695652	1.9
0.26	0.4		0.290909090909091	0.4
0.424581005586592	0.5		0.465549348230912	0.5
0.307116104868914	1		0.382022471910112	1
0.372586872586873	8.2		0.480694980694981	8.2
0.340725806451613	8.6		0.389112903225806	8.6
0.310975609756098	1		0.365853658536585	1
0.46530612244898	11.9		0.477551020408163	11.9
0.30879345603272	6.8		0.390593047034765	6.8
0.468546637744035	12.2		0.505422993492408	12.2
0.585152838427948	34		0.633187772925764	34
0.301098901098901	3.3		0.375824175824176	3.3
0.77752808988764	62		0.860674157303371	62
0.321995464852608	1.9		0.392290249433107	1.9
0.378440366972477	18.8		0.456422018348624	18.8
0.43287037037037	9		0.483796296296296	9
0.815420560747664	54.2		0.908878504672897	54.2
0.450471698113208	28.9		0.433962264150943	28.9
0.503614457831325	13.3		0.571084337349398	13.3
0.857142857142857	83.9		0.946731234866828	83.9
1.119804400978	45.4		1.24694376528117	45.4
0.472906403940887	7.1		0.529556650246305	7.1
0.624691358024691	41.5		0.659259259259259	41.5
0.348600508905852	7.2		0.399491094147583	7.2
0.431578947368421	5.9		0.526315789473684	5.9
0.370967741935484	0.6		0.31989247311828	0.6
0.455307262569832	10.2		0.5	10.2
0.259154929577465	0		0.309859154929577	0
0.350877192982456	0		0.473684210526316	0
0.512121212121212	7		0.587878787878788	7
0.465408805031447	11.2		0.5	11.2
0.310897435897436	0		0.291666666666667	0
0.362459546925566	7.5		0.433656957928803	7.5
1.03333333333333	55.2		1.14	55.2
0.358108108108108	18.1		0.388513513513513	18.1
0.241007194244604	2		0.284172661870504	2
0.553903345724907	39.5		0.613382899628253	39.5
0.337301587301587	10.9		0.369047619047619	10.9
0.382470119521912	5.7		0.318725099601594	5.7
0.452674897119342	8.5		0.522633744855967	8.5
0.302904564315353	5.9		0.398340248962656	5.9
0.239495798319328	2.4		0.281512605042017	2.4
0.618025751072961	45.8		0.742489270386266	45.8
0.493506493506494	19		0.545454545454545	19
0.416666666666667	8.6		0.425438596491228	8.6
0.841409691629956	52.2		0.955947136563877	52.2
0.274336283185841	5		0.31858407079646	5
0.758928571428571	65.6		0.852678571428571	65.6
1.00454545454545	50		1.13181818181818	50
0.827906976744186	63.9		0.911627906976744	63.9
0.651741293532338	52.4		0.741293532338308	52.4
0.944723618090452	25.9		1.01507537688442	25.9
1.03553299492386	13.8		1.10152284263959	13.8
0.255102040816327	0		0.290816326530612	0
0.914438502673797	66.7		1.01604278074866	66.7
0.602150537634409	16.7		0.709677419354839	16.7
0.862637362637363	9.8		0.994505494505495	9.8
0.904494382022472	50		0.966292134831461	50
0.575581395348837	9.2		0.61046511627907	9.2
0.364197530864198	0		0.333333333333333	0
0.215189873417722	12.5		0.215189873417722	12.5
0.506493506493506	15.8		0.623376623376623	15.8
0.370860927152318	2.1		0.364238410596026	2.1
0.479452054794521	0		0.5	0
0.258741258741259	0		0.251748251748252	0
0.673758865248227	8.3		0.581560283687943	8.3
0.416058394160584	1.9		0.45985401459854	1.9
0.389705882352941	1.7		0.419117647058824	1.7
0.426470588235294	2.1		0.463235294117647	2.1
1.0381679389313	33.3		1.05343511450382	33.3
0.496124031007752	4.5		0.465116279069767	4.5
0.7734375	64.4		0.8359375	64.4
0.3046875	4.8		0.328125	4.8
0.559055118110236	36.8		0.62992125984252	36.8
0.73015873015873	32.4		0.833333333333333	32.4
0.634920634920635	4.4		0.706349206349206	4.4
0.5	18.8		0.491935483870968	18.8
0.619834710743802	27.6		0.71900826446281	27.6
0.297520661157025	15.9		0.413223140495868	15.9
0.798319327731092	75		1.02521008403361	75
0.542372881355932	0		0.542372881355932	0
0.829059829059829	46.4		0.94017094017094	46.4
0.829059829059829	50		0.888888888888889	50
0.758620689655172	64		0.896551724137931	64

## Sheet: 3c
stage	.y.	group1	group2	n1	n2	statistic	p	myformatted.p
epi	densities	core	disr	90	57	437	2.72e-17	p = 2.72e-17
tri	densities	core	disr	90	57	240	2.44e-20	p = 2.44e-20
densities	comp	sample	stage
0.000724727606661537	core	epi1	epi
0.000432555670070895	core	epi1	epi
0.000678388481240482	core	epi1	epi
0.000505693558184974	core	epi1	epi
0.000330146915377343	core	epi1	epi
0.000462977176576057	core	epi1	epi
0.000416712931817143	core	epi1	epi
0.000547925100595624	core	epi1	epi
0.000459746950240265	core	epi1	epi
0.000461856469220335	core	epi1	epi
0.000441488109253591	core	epi1	epi
0.000561159383243901	core	epi1	epi
0.000378666701486593	core	epi1	epi
0.00047413338952692	core	epi1	epi
0.000798745243835139	core	epi1	epi
0.000554602394808922	core	epi1	epi
0.000611805677484284	core	epi1	epi
0.00033653435106172	core	epi1	epi
0.000631509531323059	core	epi1	epi
0.00044590080393292	core	epi1	epi
0.000442606429823048	core	epi1	epi
0.000423662783902762	core	epi1	epi
0.000444932041201926	core	epi1	epi
0.000545861274713614	core	epi1	epi
0.000417124188017037	core	epi1	epi
0.000559702903647902	core	epi1	epi
0.000620521706551773	core	epi1	epi
0.000481589616186968	core	epi1	epi
0.000491713713349117	core	epi1	epi
0.000485618653202473	core	epi1	epi
0.000675088729492939	core	epi2	epi
0.000422405446765983	core	epi2	epi
0.000560708846739582	core	epi2	epi
0.000509934175025099	core	epi2	epi
0.000360160271320738	core	epi2	epi
0.000395434087155146	core	epi2	epi
0.000402343520375172	core	epi2	epi
0.000503895405012047	core	epi2	epi
0.000444002191670393	core	epi2	epi
0.000450552289903753	core	epi2	epi
0.000397339298328232	core	epi2	epi
0.000571144425650376	core	epi2	epi
0.000406957891827546	core	epi2	epi
0.00048974271922328	core	epi2	epi
0.000682564117459119	core	epi2	epi
0.00049556407536152	core	epi2	epi
0.000608185525546507	core	epi2	epi
0.000345629874063389	core	epi2	epi
0.000625920951399846	core	epi2	epi
0.000438406672774384	core	epi2	epi
0.000428987770443878	core	epi2	epi
0.000409053722388874	core	epi2	epi
0.000463216919607485	core	epi2	epi
0.000476990926969373	core	epi2	epi
0.000378793857226282	core	epi2	epi
0.000574830009151899	core	epi2	epi
0.000476123573580605	core	epi2	epi
0.000398237567231531	core	epi2	epi
0.000418867237297396	core	epi2	epi
0.000437964486299427	core	epi2	epi
0.000546027648854583	core	epi3	epi
0.000258440301071239	core	epi3	epi
0.0004707185380036	core	epi3	epi
0.000310625183539198	core	epi3	epi
0.000315140237405646	core	epi3	epi
0.000283680975567822	core	epi3	epi
0.000231216893202615	core	epi3	epi
0.000315546151682301	core	epi3	epi
0.000303873840398531	core	epi3	epi
0.000297138427750145	core	epi3	epi
0.000279609135860607	core	epi3	epi
0.000393410670815119	core	epi3	epi
0.000256796958479414	core	epi3	epi
0.000261456272414022	core	epi3	epi
0.000609950913474106	core	epi3	epi
0.000357807996650917	core	epi3	epi
0.000363825269746571	core	epi3	epi
0.000221930761240702	core	epi3	epi
0.000385612014701691	core	epi3	epi
0.00028665051681402	core	epi3	epi
0.000281452293836195	core	epi3	epi
0.00025078888932175	core	epi3	epi
0.000264114910302513	core	epi3	epi
0.000372410028542933	core	epi3	epi
0.000232236710085161	core	epi3	epi
0.0003806988218506	core	epi3	epi
0.000355141354064222	core	epi3	epi
0.000259317485639137	core	epi3	epi
0.000437078856310326	core	epi3	epi
0.000367617858966358	core	epi3	epi
0.000575810975155742	core	tri1	tri
0.0003380805146944	core	tri1	tri
0.000553786515298353	core	tri1	tri
0.000376354744561144	core	tri1	tri
0.000315140237405646	core	tri1	tri
0.000364732682872915	core	tri1	tri
0.000278244057921791	core	tri1	tri
0.000418282108043981	core	tri1	tri
0.000354257067822122	core	tri1	tri
0.000374652800206705	core	tri1	tri
0.000356869554979986	core	tri1	tri
0.00048527306095469	core	tri1	tri
0.000346023020323956	core	tri1	tri
0.000401940239681257	core	tri1	tri
0.000566382991083099	core	tri1	tri
0.00047588463554572	core	tri1	tri
0.000488720511599872	core	tri1	tri
0.000243760016444706	core	tri1	tri
0.00046757785357548	core	tri1	tri
0.000348477098871946	core	tri1	tri
0.000435797100133463	core	tri1	tri
0.000309225135377303	core	tri1	tri
0.000375855833892038	core	tri1	tri
0.000433628115426703	core	tri1	tri
0.000326935174391731	core	tri1	tri
0.000415995401359927	core	tri1	tri
0.000437097051155966	core	tri1	tri
0.000356561542753813	core	tri1	tri
0.000418867237297396	core	tri1	tri
0.000401656549611392	core	tri1	tri
0.00065026929090864	core	tri2	tri
0.000459883194353353	core	tri2	tri
0.00058147584106327	core	tri2	tri
0.000513114637655193	core	tri2	tri
0.000330146915377343	core	tri2	tri
0.000421223266752221	core	tri2	tri
0.000423244482472584	core	tri2	tri
0.000518571970206573	core	tri2	tri
0.000439278764099431	core	tri2	tri
0.000508688069246173	core	tri2	tri
0.000408376501059571	core	tri2	tri
0.000579132459575556	core	tri2	tri
0.000422191609703443	core	tri2	tri
0.000509254381343729	core	tri2	tri
0.000769699962241134	core	tri2	tri
0.000599328394390286	core	tri2	tri
0.000602755297639842	core	tri2	tri
0.000343810769463055	core	tri2	tri
0.000652000991041506	core	tri2	tri
0.000479624394146334	core	tri2	tri
0.000522048609534877	core	tri2	tri
0.000433402158245354	core	tri2	tri
0.000471343532232177	core	tri2	tri
0.000487193941450001	core	tri2	tri
0.000410360011995139	core	tri2	tri
0.000531969876890573	core	tri2	tri
0.000581495184127133	core	tri2	tri
0.000465382273334522	core	tri2	tri
0.000437078856310326	core	tri2	tri
0.0005128496057185	core	tri2	tri
0.000769402596113276	core	tri3	tri
0.000480964427371248	core	tri3	tri
0.000636854492593105	core	tri3	tri
0.000566122348156763	core	tri3	tri
0.000435193661179225	core	tri3	tri
0.000466661345089924	core	tri3	tri
0.000440226514176731	core	tri3	tri
0.000550371194794712	core	tri3	tri
0.000499108846664945	core	tri3	tri
0.000571668496867127	core	tri3	tri
0.000426771838945138	core	tri3	tri
0.000629057671607931	core	tri3	tri
0.000433072836757655	core	tri3	tri
0.000548277705584628	core	tri3	tri
0.000827790525429144	core	tri3	tri
0.00060469551434005	core	tri3	tri
0.000644387044924276	core	tri3	tri
0.000349268083264056	core	tri3	tri
0.000666903870836741	core	tri3	tri
0.000511474451570114	core	tri3	tri
0.000510699726718902	core	tri3	tri
0.000443141532587947	core	tri3	tri
0.000554641311635278	core	tri3	tri
0.000556064289194242	core	tri3	tri
0.000455454518807791	core	tri3	tri
0.000574830009151899	core	tri3	tri
0.000526858052732637	core	tri3	tri
0.000479274281493761	core	tri3	tri
0.000619195046439629	core	tri3	tri
0.000555965280535542	core	tri3	tri
0.000922366770975361	disr	epi1	epi
0.00112207015016346	disr	epi1	epi
0.000979244809356449	disr	epi1	epi
0.00109177618705687	disr	epi1	epi
0.00080110546598131	disr	epi1	epi
0.000565085771947528	disr	epi1	epi
0.000768145142853659	disr	epi1	epi
0.000852864994630109	disr	epi1	epi
0.00082547918613195	disr	epi1	epi
0.000465144498149534	disr	epi1	epi
0.000918970347484395	disr	epi1	epi
0.00100139939145729	disr	epi1	epi
0.000886442101334329	disr	epi1	epi
0.000850802111629337	disr	epi1	epi
0.00126141800782949	disr	epi1	epi
0.00085911994876521	disr	epi1	epi
0.000887060805788196	disr	epi1	epi
0.00111751053038769	disr	epi1	epi
0.000901745595024004	disr	epi1	epi
0.00084065560057364	disr	epi2	epi
0.000969690253227683	disr	epi2	epi
0.000850032487669453	disr	epi2	epi
0.000947224549803915	disr	epi2	epi
0.00068496006385019	disr	epi2	epi
0.000464177598385469	disr	epi2	epi
0.000667554707479966	disr	epi2	epi
0.000831806599700971	disr	epi2	epi
0.000725695987808307	disr	epi2	epi
0.000444920824316945	disr	epi2	epi
0.000787109260097009	disr	epi2	epi
0.000898691761564237	disr	epi2	epi
0.000769804982737706	disr	epi2	epi
0.00076879708882169	disr	epi2	epi
0.00119617224880383	disr	epi2	epi
0.0007810181352411	disr	epi2	epi
0.000812726101392537	disr	epi2	epi
0.000859623484913608	disr	epi2	epi
0.00080695983645614	disr	epi2	epi
0.000689697675594189	disr	epi3	epi
0.000567961434033357	disr	epi3	epi
0.000679287634011636	disr	epi3	epi
0.000776818148164253	disr	epi3	epi
0.00042586647448077	disr	epi3	epi
0.000464177598385469	disr	epi3	epi
0.000502952176868467	disr	epi3	epi
0.000600164255480447	disr	epi3	epi
0.000390061593446965	disr	epi3	epi
0.000303355107488826	disr	epi3	epi
0.00066133406905058	disr	epi3	epi
0.000706114955514758	disr	epi3	epi
0.00062984044042176	disr	epi3	epi
0.000686792066014043	disr	epi3	epi
0.000804697694649848	disr	epi3	epi
0.000577953420078414	disr	epi3	epi
0.00058476634124585	disr	epi3	epi
0.000687698787930886	disr	epi3	epi
0.000717297632405458	disr	epi3	epi
0.000803954820647443	disr	tri1	tri
0.00090042666371142	disr	tri1	tri
0.000828804749106589	disr	tri1	tri
0.000913143269475983	disr	tri1	tri
0.000625398319167565	disr	tri1	tri
0.000484359233097881	disr	tri1	tri
0.000591349832196865	disr	tri1	tri
0.000747573019984417	disr	tri1	tri
0.000671268788722684	disr	tri1	tri
0.00038424980281918	disr	tri1	tri
0.000760737042619532	disr	tri1	tri
0.000808822585407814	disr	tri1	tri
0.000746477559018382	disr	tri1	tri
0.000697042693864999	disr	tri1	tri
0.00102218355806873	disr	tri1	tri
0.000671675596307346	disr	tri1	tri
0.000773080925714852	disr	tri1	tri
0.000945585833404969	disr	tri1	tri
0.000771094954835867	disr	tri1	tri
0.0009791491097291	disr	tri2	tri
0.00106665927855045	disr	tri2	tri
0.000958940015948492	disr	tri2	tri
0.00105887012329197	disr	tri2	tri
0.000833864425556753	disr	tri2	tri
0.000645812310797175	disr	tri2	tri
0.000807771678000872	disr	tri2	tri
0.000926569376882094	disr	tri2	tri
0.000907119984760384	disr	tri2	tri
0.000465144498149534	disr	tri2	tri
0.000929113508052655	disr	tri2	tri
0.00110410702135035	disr	tri2	tri
0.000863114677615004	disr	tri2	tri
0.000727794577417867	disr	tri2	tri
0.00132666376685515	disr	tri2	tri
0.000827879223355566	disr	tri2	tri
0.000936617275385302	disr	tri2	tri
0.000988567007650649	disr	tri2	tri
0.000873566045179504	disr	tri2	tri
0.00103246911075395	disr	tri3	tri
0.00112207015016346	disr	tri3	tri
0.0010503115862843	disr	tri3	tri
0.001132908766763	disr	tri3	tri
0.000878535734068722	disr	tri3	tri
0.000766902119071645	disr	tri3	tri
0.000819964458046168	disr	tri3	tri
0.000916040179417525	disr	tri3	tri
0.000997831983236423	disr	tri3	tri
0.000566262867312476	disr	tri3	tri
0.000959542989757436	disr	tri3	tri
0.00112978392882361	disr	tri3	tri
0.00103807035550994	disr	tri3	tri
0.000850802111629337	disr	tri3	tri
0.00145715528490648	disr	tri3	tri
0.000843499586060388	disr	tri3	tri
0.00101590762674067	disr	tri3	tri
0.000902604659159288	disr	tri3	tri
0.000924801590351322	disr	tri3	tri

## Sheet: 3e
	Compartm	.y.	n	statistic	df	p	method	myformatted.p
	Core	Measures	120	76.6	3	1.64e-16	Kruskal-Wall…	p = 1.64e-16
	Disruptive	Measures	60	4.14	3	2.47e- 1	Kruskal-Wall…	p = 0.25
	Measures	Movement	Compartm
	0.03	Eviction	Core
	0.04	Eviction	Core
	0.04	Eviction	Core
	0.04	Eviction	Core
	0.03	Eviction	Core
	0.05	Eviction	Core
	0.05	Eviction	Core
	0.08	Eviction	Core
	0.03	Eviction	Core
	0.05	Eviction	Core
	0.04	Eviction	Core
	0.03	Eviction	Core
	0.14	Eviction	Core
	0.03	Eviction	Core
	0.01	Eviction	Core
	0.06	Eviction	Core
	0.03	Eviction	Core
	0.03	Eviction	Core
	0.02	Eviction	Core
	0.06	Eviction	Core
	0.05	Eviction	Core
	0.02	Eviction	Core
	0.04	Eviction	Core
	0.03	Eviction	Core
	0.03	Eviction	Core
	0.05	Eviction	Core
	0.03	Eviction	Core
	0.05	Eviction	Core
	0.22	Eviction	Core
	0.04	Eviction	Core
	0.03	Inclusion	Core
	0.04	Inclusion	Core
	0.05	Inclusion	Core
	0.05	Inclusion	Core
	0.03	Inclusion	Core
	0.05	Inclusion	Core
	0.04	Inclusion	Core
	0.08	Inclusion	Core
	0.04	Inclusion	Core
	0.06	Inclusion	Core
	0.04	Inclusion	Core
	0.04	Inclusion	Core
	0.14	Inclusion	Core
	0.04	Inclusion	Core
	0.06	Inclusion	Core
	0.06	Inclusion	Core
	0.04	Inclusion	Core
	0.05	Inclusion	Core
	0.03	Inclusion	Core
	0.05	Inclusion	Core
	0.06	Inclusion	Core
	0.06	Inclusion	Core
	0.06	Inclusion	Core
	0.03	Inclusion	Core
	0.06	Inclusion	Core
	0.04	Inclusion	Core
	0.07	Inclusion	Core
	0.04	Inclusion	Core
	0.05	Inclusion	Core
	0.03	Inclusion	Core
	0.07	Shift -	Core
	0.14	Shift -	Core
	0.06	Shift -	Core
	0.14	Shift -	Core
	0.06	Shift -	Core
	0.15	Shift -	Core
	0.14	Shift -	Core
	0.16	Shift -	Core
	0.11	Shift -	Core
	0.14	Shift -	Core
	0.13	Shift -	Core
	0.15	Shift -	Core
	0.13	Shift -	Core
	0.16	Shift -	Core
	0.1	Shift -	Core
	0.11	Shift -	Core
	0.11	Shift -	Core
	0.14	Shift -	Core
	0.14	Shift -	Core
	0.12	Shift -	Core
	0.14	Shift -	Core
	0.14	Shift -	Core
	0.14	Shift -	Core
	0.09	Shift -	Core
	0.13	Shift -	Core
	0.12	Shift -	Core
	0.12	Shift -	Core
	0.15	Shift -	Core
	0.13	Shift -	Core
	0.15	Shift -	Core
	0.11	Shift +	Core
	0.16	Shift +	Core
	0.11	Shift +	Core
	0.14	Shift +	Core
	0.06	Shift +	Core
	0.16	Shift +	Core
	0.15	Shift +	Core
	0.15	Shift +	Core
	0.14	Shift +	Core
	0.16	Shift +	Core
	0.13	Shift +	Core
	0.14	Shift +	Core
	0.15	Shift +	Core
	0.17	Shift +	Core
	0.15	Shift +	Core
	0.1	Shift +	Core
	0.11	Shift +	Core
	0.14	Shift +	Core
	0.15	Shift +	Core
	0.11	Shift +	Core
	0.13	Shift +	Core
	0.15	Shift +	Core
	0.13	Shift +	Core
	0.11	Shift +	Core
	0.13	Shift +	Core
	0.11	Shift +	Core
	0.17	Shift +	Core
	0.13	Shift +	Core
	0.2	Shift +	Core
	0.15	Shift +	Core
	0.02	Eviction	Disruptive
	0.03	Eviction	Disruptive
	0.02	Eviction	Disruptive
	0.02	Eviction	Disruptive
	0.02	Eviction	Disruptive
	0	Eviction	Disruptive
	0.03	Eviction	Disruptive
	0.06	Eviction	Disruptive
	0.02	Eviction	Disruptive
	0.08	Eviction	Disruptive
	0.01	Eviction	Disruptive
	0.03	Eviction	Disruptive
	0.07	Eviction	Disruptive
	0.02	Eviction	Disruptive
	0.04	Eviction	Disruptive
	0.03	Inclusion	Disruptive
	0.04	Inclusion	Disruptive
	0.03	Inclusion	Disruptive
	0.04	Inclusion	Disruptive
	0.02	Inclusion	Disruptive
	0.05	Inclusion	Disruptive
	0.04	Inclusion	Disruptive
	0.05	Inclusion	Disruptive
	0.04	Inclusion	Disruptive
	0.09	Inclusion	Disruptive
	0.03	Inclusion	Disruptive
	0.02	Inclusion	Disruptive
	0.07	Inclusion	Disruptive
	0.03	Inclusion	Disruptive
	0.04	Inclusion	Disruptive
	0.03	Shift -	Disruptive
	0.01	Shift -	Disruptive
	0.03	Shift -	Disruptive
	0.04	Shift -	Disruptive
	0.03	Shift -	Disruptive
	0.05	Shift -	Disruptive
	0.05	Shift -	Disruptive
	0.04	Shift -	Disruptive
	0.03	Shift -	Disruptive
	0.03	Shift -	Disruptive
	0.01	Shift -	Disruptive
	0.03	Shift -	Disruptive
	0.09	Shift -	Disruptive
	0.03	Shift -	Disruptive
	0.05	Shift -	Disruptive
	0.04	Shift +	Disruptive
	0.01	Shift +	Disruptive
	0.03	Shift +	Disruptive
	0.04	Shift +	Disruptive
	0.03	Shift +	Disruptive
	0.03	Shift +	Disruptive
	0.01	Shift +	Disruptive
	0.03	Shift +	Disruptive
	0.04	Shift +	Disruptive
	0.08	Shift +	Disruptive
	0.03	Shift +	Disruptive
	0.04	Shift +	Disruptive
	0.15	Shift +	Disruptive
	0.02	Shift +	Disruptive
	0.06	Shift +	Disruptive
