# Supplementary material for: Genome-wide chromatin interaction map for Trypanosoma cruzi
Source: Nat Microbiol. 2023 Oct 12;8(11):2103–14. doi: 10.1038/s41564-023-01483-y (PMC10627812; doi:10.1038/s41564-023-01483-y)
Supplement: Supplementary file 3 — Statistical source data and agarose gel. [file 41564_2023_1483_MOESM3_ESM.zip › Source_Data_Fig4.xls]

## Sheet: 4b
	sample	.y.	group1	group2	n1	n2	statistic	p	myformatted.p
	df_epi_5mC	methylation	C	D	30	19	522	8.78e-8	p = 8.78e-08
	df_tri_5mC	methylation	C	D	30	19	525	5.28e-8	p = 5.28e-08
	sample	.y.	group1	group2	n1	n2	statistic	p	myformatted.p
	df_epi_6mA	methylation	C	D	30	19	308	647	p = 0.65
	df_tri_6mA	methylation	C	D	30	19	326	0.41	p = 0.41
compartment	methylation	sample		compartment	methylation	sample
C	0.00096795810478767	df_epi_5mC		C	3.47472140180189e-05	df_epi_6mA
C	0.000942409194540741	df_epi_5mC		C	5.54358349729848e-05	df_epi_6mA
C	0.000802990447182611	df_epi_5mC		C	3.4611657206147e-05	df_epi_6mA
C	0.000994424649009445	df_epi_5mC		C	5.30077105015696e-05	df_epi_6mA
C	0.000825367288443357	df_epi_5mC		C	4.50200339150922e-05	df_epi_6mA
C	0.000900165173555038	df_epi_5mC		C	6.87711455921994e-05	df_epi_6mA
C	0.00101500297185555	df_epi_5mC		C	8.09912281274697e-05	df_epi_6mA
C	0.00101268299842227	df_epi_5mC		C	5.6260166579015e-05	df_epi_6mA
C	0.00075280267679987	df_epi_5mC		C	3.78292802411995e-05	df_epi_6mA
C	0.000880111103933854	df_epi_5mC		C	6.45953103804664e-05	df_epi_6mA
C	0.00113315281375088	df_epi_5mC		C	7.72604191193784e-05	df_epi_6mA
C	0.000852722621512974	df_epi_5mC		C	3.99401696259004e-05	df_epi_6mA
C	0.00101848285227429	df_epi_5mC		C	6.52873623252747e-05	df_epi_6mA
C	0.000936559781781571	df_epi_5mC		C	6.24373187854381e-05	df_epi_6mA
C	0.000842313166226147	df_epi_5mC		C	5.80905631880101e-05	df_epi_6mA
C	0.000901676151560311	df_epi_5mC		C	7.87177592632018e-05	df_epi_6mA
C	0.000997351858857516	df_epi_5mC		C	4.88720511599872e-05	df_epi_6mA
C	0.00102415588998783	df_epi_5mC		C	8.00406024146794e-05	df_epi_6mA
C	0.000935155707150961	df_epi_5mC		C	8.5691558822598e-05	df_epi_6mA
C	0.000843089755335353	df_epi_5mC		C	5.80795164786576e-05	df_epi_6mA
C	0.000973734145610706	df_epi_5mC		C	6.58235203326585e-05	df_epi_6mA
C	0.000949588998402743	df_epi_5mC		C	4.62620281273131e-05	df_epi_6mA
C	0.000963003596026086	df_epi_5mC		C	6.70445541537149e-05	df_epi_6mA
C	0.000780530607768065	df_epi_5mC		C	3.57105506821991e-05	df_epi_6mA
C	0.000998843325900255	df_epi_5mC		C	5.41134081751831e-05	df_epi_6mA
C	0.000842075539722518	df_epi_5mC		C	5.29448692639907e-05	df_epi_6mA
C	0.000956149799403675	df_epi_5mC		C	4.29291746671038e-05	df_epi_6mA
C	0.000791844465076649	df_epi_5mC		C	7.17753754894039e-05	df_epi_6mA
C	0.00127481333090512	df_epi_5mC		C	9.10580950646512e-05	df_epi_6mA
C	0.000921313893458898	df_epi_5mC		C	6.12696431610597e-05	df_epi_6mA
D	0.000700777156326626	df_epi_5mC		D	5.95522089368476e-05	df_epi_6mA
D	0.00058181415193661	df_epi_5mC		D	4.15581537097579e-05	df_epi_6mA
D	0.000538999970465755	df_epi_5mC		D	4.33784222806344e-05	df_epi_6mA
D	0.000702779504693227	df_epi_5mC		D	6.9337777218897e-05	df_epi_6mA
D	0.000676025802147797	df_epi_5mC		D	3.57370468095751e-05	df_epi_6mA
D	0.000820560160522081	df_epi_5mC		D	2.5642505016315e-05	df_epi_6mA
D	0.000576108857140244	df_epi_5mC		D	6.09639002264809e-05	df_epi_6mA
D	0.000505401478299324	df_epi_5mC		D	5.26459873228463e-05	df_epi_6mA
D	0.000644055189179873	df_epi_5mC		D	0.000126996797866454	df_epi_6mA
D	0.00064715756264283	df_epi_5mC		D	4.04473476651769e-05	df_epi_6mA
D	0.000614675530436582	df_epi_5mC		D	4.26012743866938e-05	df_epi_6mA
D	0.000924368669037501	df_epi_5mC		D	1.2838453736632e-05	df_epi_6mA
D	0.000594849304842773	df_epi_5mC		D	9.33096948772977e-05	df_epi_6mA
D	0.000799548972374558	df_epi_5mC		D	8.2005022807647e-05	df_epi_6mA
D	0.000543714658547194	df_epi_5mC		D	8.69943453675511e-05	df_epi_6mA
D	0.000593573782783236	df_epi_5mC		D	6.2481450819288e-05	df_epi_6mA
D	0.000698746221319193	df_epi_5mC		D	4.95564695971059e-05	df_epi_6mA
D	0.00103154818189633	df_epi_5mC		D	0.000128943522737041	df_epi_6mA
D	0.000573838105924366	df_epi_5mC		D	2.30559953273183e-05	df_epi_6mA
C	0.000977885880221389	df_tri_5mC		C	4.96388771685984e-05	df_tri_6mA
C	0.000969736718823199	df_tri_5mC		C	5.2312689340704e-05	df_tri_6mA
C	0.000636854492593105	df_tri_5mC		C	4.84563200886058e-05	df_tri_6mA
C	0.000989123877959288	df_tri_5mC		C	6.46694068119149e-05	df_tri_6mA
C	0.000960427390188634	df_tri_5mC		C	4.50200339150922e-05	df_tri_6mA
C	0.000925954353152113	df_tri_5mC		C	6.14028085644637e-05	df_tri_6mA
C	0.00106594906696799	df_tri_5mC		C	7.18470572098522e-05	df_tri_6mA
C	0.00109340410699216	df_tri_5mC		C	5.38140723799274e-05	df_tri_6mA
C	0.000866290517523468	df_tri_5mC		C	4.91780643135593e-05	df_tri_6mA
C	0.000852658097022156	df_tri_5mC		C	7.5899489697048e-05	df_tri_6mA
C	0.00106692959736284	df_tri_5mC		C	4.41488109253591e-05	df_tri_6mA
C	0.000866701680882039	df_tri_5mC		C	4.59311950697855e-05	df_tri_6mA
C	0.00100977787063092	df_tri_5mC		C	7.18160985578022e-05	df_tri_6mA
C	0.000985338937082694	df_tri_5mC		C	4.48768228770336e-05	df_tri_6mA
C	0.000784222603038136	df_tri_5mC		C	5.80905631880101e-05	df_tri_6mA
C	0.000946402151141676	df_tri_5mC		C	7.51396792966926e-05	df_tri_6mA
C	0.00102631307435973	df_tri_5mC		C	6.51627348799829e-05	df_tri_6mA
C	0.00102051768078716	df_tri_5mC		C	6.91259748126777e-05	df_tri_6mA
C	0.00104320158566641	df_tri_5mC		C	8.19658388737894e-05	df_tri_6mA
C	0.000837469156966451	df_tri_5mC		C	6.18265820579259e-05	df_tri_6mA
C	0.000901101295588462	df_tri_5mC		C	4.31257547007073e-05	df_tri_6mA
C	0.000995851026530056	df_tri_5mC		C	4.3827184541665e-05	df_tri_6mA
C	0.00102801649702363	df_tri_5mC		C	5.07913289043295e-05	df_tri_6mA
C	0.000826444172930892	df_tri_5mC		C	3.82613043023561e-05	df_tri_6mA
C	0.00094247519238444	df_tri_5mC		C	7.44059362408768e-05	df_tri_6mA
C	0.000869808566479847	df_tri_5mC		C	5.79872377653231e-05	df_tri_6mA
C	0.000854680841099611	df_tri_5mC		C	3.90265224246398e-05	df_tri_6mA
C	0.000775637122224203	df_tri_5mC		C	8.33520489554367e-05	df_tri_6mA
C	0.00109269714077581	df_tri_5mC		C	5.46348570387908e-05	df_tri_6mA
C	0.000907698417200885	df_tri_5mC		C	7.71543654620752e-05	df_tri_6mA
D	0.000711164169513285	df_tri_5mC		D	6.92467545777298e-05	df_tri_6mA
D	0.000651077741452873	df_tri_5mC		D	2.77054358065052e-05	df_tri_6mA
D	0.00062391092471721	df_tri_5mC		D	4.799314805517e-05	df_tri_6mA
D	0.000683976039684713	df_tri_5mC		D	5.75856115885755e-05	df_tri_6mA
D	0.000679003889381928	df_tri_5mC		D	3.27589595754439e-05	df_tri_6mA
D	0.00107057458443115	df_tri_5mC		D	5.12850100326301e-05	df_tri_6mA
D	0.00052733773695906	df_tri_5mC		D	5.48675102038328e-05	df_tri_6mA
D	0.00055804746562217	df_tri_5mC		D	8.4233579716554e-05	df_tri_6mA
D	0.000625912789484665	df_tri_5mC		D	7.25695987808307e-05	df_tri_6mA
D	0.00076849960563836	df_tri_5mC		D	4.04473476651769e-05	df_tri_6mA
D	0.000606561001981974	df_tri_5mC		D	5.47730670686063e-05	df_tri_6mA
D	0.000808822585407814	df_tri_5mC		D	3.85153612098959e-05	df_tri_6mA
D	0.000688158999720071	df_tri_5mC		D	9.33096948772977e-05	df_tri_6mA
D	0.000686792066014043	df_tri_5mC		D	8.2005022807647e-05	df_tri_6mA
D	0.000826446280991736	df_tri_5mC		D	6.52457590256633e-05	df_tri_6mA
D	0.00046861088114466	df_tri_5mC		D	4.6861088114466e-05	df_tri_6mA
D	0.000609544576044403	df_tri_5mC		D	4.95564695971059e-05	df_tri_6mA
D	0.000816642310667927	df_tri_5mC		D	4.29811742456804e-05	df_tri_6mA
D	0.000635320760130548	df_tri_5mC		D	2.81795498445001e-05	df_tri_6mA

## Sheet: 4e
Sample	percentage	Orientation relative to the coding strand
5mC_E	64.41	Antisense
5mC_E	35.59	Sense
5mC_T	64.29	Antisense
5mC_T	35.71	Sense
6mA_E	43.53	Antisense
6mA_E	56.47	Sense
6mA_T	43.38	Antisense
6mA_T	56.62	Sense
